# Supplementary material for: Store-Operated Calcium Channels Are Involved in Spontaneous Slow Calcium Oscillations in Striatal Neurons
Source: Front Cell Neurosci. 2019 Dec 17;13:547. doi: 10.3389/fncel.2019.00547 (PMC6927941; doi:10.3389/fncel.2019.00547)
Supplement: Supplementary file 1 [file Data_Sheet_1.ZIP]

Archive with 2 entries (2 files):
- MATLAB-codes/calc_ratio_ImageJ.m
- MATLAB-codes/get_max_Dratio_co.m
