# Supplementary material for: Store-Operated Calcium Channels Are Involved in Spontaneous Slow Calcium Oscillations in Striatal Neurons
Source: Front Cell Neurosci. 2019 Dec 17;13:547. doi: 10.3389/fncel.2019.00547 (PMC6927941; doi:10.3389/fncel.2019.00547)
Supplement: Supplementary file 1 [file Data_Sheet_1.ZIP › MATLAB-codes/calc_ratio_ImageJ.m]

% calc_ratio_ImageJ - makes fluorescence ratio and a mat file 
% from the imageJ tabular text output for get_max_Dratio_co.m.
%
%  The tabular text fluorescence intensity files should be made 
%  by ImageJ or some software prior to use this code.
%
%
% Copyright (c) 2019 Makoto Osanai1 and Satomi Kikuta2 
% 1Department of Medical Physics and Engineering
% Division of Health Sciences
% Osaka University Graduate School of Medicine
% Suita, Japan
%
% 2Primate Research Institute, Kyoto University, Inuyama, Japan
% 
% Permission is hereby granted, free of charge, to any person obtaining a copy
% of this software and associated documentation files (the "Software"), to deal
% in the Software without restriction, subject to the following conditions:
% 
% The above copyright notice and this permission notice shall be included in 
% all copies or substantial portions of the Software.
%
% The Software is provided "as is", without warranty of any kind.
%
% We ask users to cite:
%   any specific publications of this code used.
% Publication to cite: 
%   this article.
% Thank you for your support. 

% Nov 2019  - Original version.

function calc_ratio_ImageJ

%% initialize
clear all;
close all;
TEF = 9;
DT = 2;

%% xls file load
DataPath = cell(0);
FileName = cell(0);
xlsfile = cell(0);

msgbox('load ImageJ excel file', 'warning', 'warn');
ii=1;
while true
    [name,lpath]=uigetfile({'*.xls';'*.xlsx'},['Open File',num2str(ii)]);
    if any([name,lpath] == 0)
        N=ii-1;
        break
    else
        DataPath{ii} = lpath;
        FileName{ii} = name;
        xlsfile{ii} = [lpath name];
        cd(DataPath{ii});
        ii=ii+1;
    end
end

% If no file names are specified, the program is terminated.
if N == 0
    return
end

msgbox(['load file name', xlsfile], 'Information');
alldata = cell(N,1);
raw_data = cell(N,1);
% alldata{1} = importdata(xlsfile{1}, '\t', 5);
alldata{1} = xlsread(xlsfile{1});
% raw_data{1} = alldata{1}.data;
raw_data{1} = alldata{1};
[leng tmp_cell] = size(raw_data{1});
cellnum = (tmp_cell-1)/3;

time = zeros(leng,N);
F340 = zeros(leng,cellnum,N);
F380 = zeros(leng,cellnum,N);

time(:,1) = (raw_data{1}(:,1)-1)*DT;
F340(:,:,1) = raw_data{1}(:,2:3:tmp_cell);
F380(:,:,1) = raw_data{1}(:,3:3:tmp_cell);

for ii = 2:N
%     alldata{ii} = importdata(xlsfile{ii}, '\t', 5);
    alldata{ii} = xlsread(xlsfile{ii});
%     raw_data{ii} = alldata{ii}.data;
    raw_data{ii} = alldata{ii};
    time(:,ii) = raw_data{ii}(:,1);
    F340(:,:,ii) = raw_data{ii}(:,2:3:tmp_cell);
    F380(:,:,ii) = raw_data{ii}(:,3:3:tmp_cell);
end

%% connect data
tmpF340 = F340(:,:,1);
tmpF380 = F380(:,:,1);

for ii = 2:N
    tmpF340 = [tmpF340 F340(:,:,ii)];
    tmpF380 = [tmpF380 F380(:,:,ii)];
end

%% filter data
han = run_win(TEF);
hanF340 = convn(tmpF340, han, 'valid');
hanF380 = convn(tmpF380, han, 'valid');

ratio = hanF340 ./ hanF380;

time = time(ceil(TEF/2):end-ceil(TEF/2)+1);

[leng, cellnum] = size(ratio);

%%save data
[Sname,Spath]=uiputfile('*.mat','Save concatinating data to mat!!');
if any([Sname,Spath] == 0)
    % no action
else
    save([Spath,Sname], 'time', 'hanF340', 'hanF380', 'ratio', 'xlsfile', 'leng', 'cellnum');
end

function Hwin=run_win(N)
% running average
% 1*N
Hwin=zeros(N,1);
for ii=1:N
    Hwin(ii)=0.5-0.5*cos(2*pi*ii/(N+1));
end
Hwin=Hwin/sum(Hwin);

clear N ii
