# Supplementary material for: Store-Operated Calcium Channels Are Involved in Spontaneous Slow Calcium Oscillations in Striatal Neurons
Source: Front Cell Neurosci. 2019 Dec 17;13:547. doi: 10.3389/fncel.2019.00547 (PMC6927941; doi:10.3389/fncel.2019.00547)
Supplement: Supplementary file 1 [file Data_Sheet_1.ZIP › MATLAB-codes/get_max_Dratio_co.m]

% get_max_Dratio_co - gets the peak amplitudes of fluorescence change in
% ratiometric Ca2+ imaging
%
%  The mat file should be prepared by calc_ratio_ImageJ.m prior to use this code.
%
%
% Copyright (c) 2019 Makoto Osanai1 and Satomi Kikuta2 
% 1Department of Medical Physics and Engineering
% Division of Health Sciences
% Osaka University Graduate School of Medicine
% Suita, Japan
%
% 2Primate Research Institute, Kyoto University, Inuyama, Japan
% 
% Permission is hereby granted, free of charge, to any person obtaining a copy
% of this software and associated documentation files (the "Software"), to deal
% in the Software without restriction, subject to the following conditions:
% 
% The above copyright notice and this permission notice shall be included in 
% all copies or substantial portions of the Software.
%
% The Software is provided "as is", without warranty of any kind.
%
% We ask users to cite:
%   any specific publications of this code used.
% Publication to cite: 
%   this article.
% Thank you for your support. 

% Nov 2019  - Original version.


function get_max_Dratio_co
%% initialize
clear all;
close all;

base_len =15;
noise_base=10;
avg_maxw = 10;
lag_maxco =200;
NSD = 3;

%% mat file load

[lname,lpath]=uigetfile('*.mat','Open mat File');
if any([lname,lpath] == 0)
    error('invalid file name');
end

[cellnum, length, ratio, time] = openMat(lname,lpath);

msgbox(['load file name ', lpath, lname], 'Information');

%% input start time
prompt1 = {'Provide the frame number to set t = 0.'};
title1  = 'start timing';
start_frame = str2double(inputdlg(prompt1, title1, 1, {'1'}));

time = time - time(start_frame);

%% calc baseline & find maximum

R0 = mean(ratio(start_frame-base_len:start_frame, :), 1);
R_nstd = std(ratio(start_frame-noise_base:start_frame, :), 0, 1) * NSD;
R0 = repmat(R0, length, 1);
d_ratio = ratio - R0;

[~, max_index] = max(d_ratio(start_frame:start_frame+lag_maxco,:), [], 1);
max_index = max_index + start_frame - 1;

max_ratiow = zeros(1,cellnum);
is_noise = zeros(1, cellnum);

for ii = 1:cellnum
    if max_index(ii)+avg_maxw > length
        max_ratiow(ii) = mean(d_ratio(end-avg_maxw*2:end,ii), 1);
        max_index(ii) = length-avg_maxw;
    else
        max_ratiow(ii) = mean(d_ratio(max_index(ii)-avg_maxw:max_index(ii)+avg_maxw,ii), 1);
    end
    if max_ratiow(ii) < R_nstd(ii)
        is_noise(ii) = 1;
    end
end

%%save data
[Sname,Spath]=uiputfile('*.mat','Save max value to mat!!');
if any([Sname,Spath] == 0)
    % no action
else
    save([Spath,Sname], 'cellnum', 'length', 'max_index', 'max_ratiow', 'start_frame', 'base_len', 'avg_maxw', 'lag_maxco', 'is_noise');
end

prompt02 = {'plot data? Yes = 1, No = 0'};
title02 = 'data plot';
answer02 = inputdlg(prompt02,title02,1,{'1'});

if str2double(answer02{1}) == 1
    plot_data(d_ratio, time, cellnum, max_index, max_ratiow, start_frame, base_len, avg_maxw);
end

%% Mat file read
function [cellnum, leng, ratio, time] = openMat(FileName,DataPath)

load([DataPath,FileName]);

%% plot data
function plot_data(data, time, num, max_i, max_ratw, start_f, base_l, avg_w)

max_amp = max(max(data,[],2),[],1);
min_amp = min(min(data,[],2),[],1);
ymin = min_amp - 0.002;
ymax = max_amp + 0.002;
xmin = time(1)-10;
xmax = time(end)+10;

for ii=1:num
    H=figure(ii);
    set(H, 'Name', ['Cell', num2str(ii)]);
    max_vect = ones(avg_w*2+1,1) .* max_ratw(ii);
    
    plot(time, data(:,ii), 'k-');
    ylim([ymin, ymax]);
    xlim([xmin, xmax]);

    hold on
    plot(time(start_f-base_l+1:start_f), zeros(base_l,1), 'b--');
    plot(time(max_i(ii)-avg_w:max_i(ii)+avg_w), max_vect, 'r--');
    hold off
end
